# Supplementary material for: Anterior cingulate cross-hemispheric inhibition via the claustrum resolves painful sensory conflict
Source: Commun Biol. 2024 Mar 15;7:330. doi: 10.1038/s42003-024-06008-9 (PMC10943010; doi:10.1038/s42003-024-06008-9)
Supplement: Supplementary file 4 — Supplementary Data [file 42003_2024_6008_MOESM4_ESM.xlsx]

## Sheet: Figure 1d
	Figure 1d
	Contra/ ipsi FI Ratio						One-way ANOVA
	CLA	MD	BLA	ZI	PaF		F (4, 15) = 39.91	P<0.0001
1	1.44388	0.108094	0.411526	0.261018	0.153403
2	1.51902	0.0993961	0.200937	0.241334	0.0898406
3	2.53137	0.127965	0.224393	0.183391	0.0885022
4	1.71025	0.111488	0.134539	0.109903	0.120688
Mean	1.80113	0.111736	0.242849	0.198911	0.113108
SEM	0.249788	0.00597901	0.059358	0.0339366	0.0153513

## Sheet: Figure 1g
	Figure 1g
	Contra/ ipsi FI Ratio					Two way repeated measurement ANOVA
	L2		L3-6
	Ipsi	Contra	Ipsi	Contra			F (DFn, DFd)	P value
1	293.73	429.399	63.1879	210.559		Interaction	F (1, 10) = 0.006169	P=0.9389
2	261.17	337.572	98.7267	199.921		Layer	F (1, 10) = 3.401	P=0.0949
3	281.673	334.326	39.8413	138.018		Laterality	F (1, 10) = 47.13	P<0.0001
4	75.9338	212.705	96.4318	187.423
5	72.157	129.262	96.3961	128.107
6	48.8697	102.8	81.0618	112.555
7
8
9
10
11
12
13
14
15
Mean	172.256	257.678	79.2743	162.764
SEM	48.0124	52.9927	9.63131	16.9386

## Sheet: Figure 2d
Figure 2d	0.16 g stim
time	Contra																										Ipsi
-3	0	0	0	10	0	0	0	0	0	0	0	10	0	5	10	0	25	0	0	0	5	0	0	0		-3	5	0	0	0	0	0	0	0	0	0	0	5	5	0	0	0	20	0	0	0	0	0	0
-2.8	0	0	0	5	0	0	0	0	0	0	0	10	0	0	15	0	0	0	0	0	5	0	0	0		-2.8	0	0	0	0	0	0	0	5	0	0	0	0	5	0	10	15	10	0	0	0	0	0	0
-2.6	0	5	5	0	5	0	0	0	0	0	0	5	0	0	0	0	5	5	0	0	20	0	0	0		-2.6	0	0	0	5	5	0	0	0	0	0	0	5	0	5	10	0	5	0	0	0	0	0	0
-2.4	0	0	0	5	0	0	0	0	0	0	5	25	0	0	0	0	0	0	0	5	15	0	0	0		-2.4	5	0	0	10	0	0	0	0	0	0	0	0	0	0	5	0	5	0	5	0	0	0	0
-2.2	0	5	0	0	0	0	0	0	0	0	0	10	0	5	5	5	0	0	0	0	10	0	0	0		-2.2	0	0	0	0	0	0	0	0	0	0	5	0	0	5	0	0	5	0	5	0	0	0	0
-2	0	0	0	0	5	0	0	0	0	0	5	15	0	0	0	0	5	5	0	0	15	0	0	0		-2	0	0	0	5	5	5	0	0	0	0	5	5	0	0	0	0	10	0	5	0	0	0	0
-1.8	0	0	0	0	0	0	0	0	10	0	0	15	5	0	5	0	10	0	0	0	10	0	0	0		-1.8	0	0	0	0	5	0	0	0	0	0	10	0	0	0	0	0	20	0	5	0	0	0	0
-1.6	0	0	0	0	0	5	0	0	0	0	5	5	0	5	5	0	10	0	5	0	5	0	0	0		-1.6	0	0	0	5	5	5	0	5	0	0	5	0	0	5	0	0	20	0	0	0	15	0	0
-1.4	0	5	0	5	0	0	0	0	5	0	0	0	0	10	0	0	10	0	0	0	0	0	0	0		-1.4	0	0	0	0	0	5	0	0	0	0	5	0	0	0	5	0	0	0	5	0	10	0	0
-1.2	0	0	0	0	5	0	0	0	0	0	15	0	10	15	0	0	0	0	0	0	0	0	0	0		-1.2	0	0	0	0	5	5	0	0	5	0	5	5	10	0	0	0	0	15	0	0	5	0	0
-1	0	5	0	15	0	0	0	0	0	0	5	5	0	10	0	0	5	0	0	0	0	0	0	0		-1	0	0	0	5	5	0	0	0	0	0	0	0	10	5	0	0	5	0	0	0	5	0	0
-0.8	0	5	0	5	0	5	0	0	0	0	0	0	0	5	5	5	0	0	0	0	5	0	0	0		-0.8	0	0	0	5	0	0	0	0	0	0	5	0	0	0	0	0	0	0	0	0	5	0	0
-0.6	5	0	0	0	0	0	0	0	0	0	10	0	0	10	0	0	5	0	0	0	10	0	0	0		-0.6	0	0	0	5	0	0	0	0	5	0	5	0	0	5	0	0	10	0	5	0	0	0	0
-0.4	0	5	0	10	15	0	0	0	0	0	0	0	0	0	0	0	5	0	0	0	5	0	0	0		-0.4	0	0	0	0	0	10	0	0	0	0	0	5	0	0	0	0	20	5	0	0	0	0	0
-0.2	0	0	0	0	0	0	0	10	0	0	5	0	0	5	5	0	10	5	0	0	20	0	0	0		-0.2	30	0	0	0	0	15	0	0	0	0	0	0	0	0	5	0	5	10	0	0	0	0	0
0	20	10	15	30	10	15	10	30	0	0	20	0	0	5	15	15	20	10	15	60	5	20	25	20		0	0	0	5	0	0	10	0	10	0	0	0	0	0	0	0	20	0	0	0	20	5	0	0
0.2	5	5	5	15	10	15	10	45	0	0	15	20	5	0	10	0	15	5	5	20	10	15	35	25		0.2	5	0	5	20	0	10	0	5	0	0	5	5	0	5	0	5	0	0	0	0	10	0	10
0.4	0	0	0	10	5	15	0	45	5	0	0	15	0	0	0	0	5	0	15	30	5	5	10	40		0.4	5	0	0	10	0	5	0	5	0	0	0	5	0	0	0	0	5	0	5	0	5	10	0
0.6	0	5	0	15	0	0	5	15	0	0	0	0	5	0	0	0	5	0	10	25	5	5	0	30		0.6	0	5	0	5	0	5	0	15	5	0	0	0	0	0	0	0	15	5	5	0	5	10	0
0.8	20	10	0	10	10	5	5	5	5	0	5	5	5	5	0	0	30	10	10	15	10	10	0	0		0.8	5	0	0	5	0	0	0	0	0	0	5	5	0	0	0	0	10	0	0	0	0	0	0
1	0	0	0	15	15	0	5	0	0	0	0	10	5	0	5	0	5	5	10	5	20	0	0	0		1	0	0	0	0	0	15	0	0	0	0	5	15	0	0	0	0	0	5	0	0	10	0	0
1.2	0	0	0	15	10	0	0	0	5	0	5	10	0	0	10	0	10	10	5	10	15	0	0	0		1.2	0	0	0	5	5	5	0	0	0	0	0	0	0	0	0	0	0	0	0	5	5	0	0
1.4	0	0	0	20	5	0	0	0	0	0	5	5	0	0	20	0	5	0	5	10	10	0	0	0		1.4	0	0	0	10	0	0	0	5	0	0	5	0	0	5	0	0	0	0	0	0	10	0	0
1.6	0	0	0	10	0	0	0	0	0	0	0	0	10	0	10	0	5	5	0	0	30	0	0	0		1.6	0	0	0	10	0	0	0	5	0	5	10	0	5	0	0	5	15	0	0	0	0	0	0
1.8	0	0	0	0	5	0	0	0	0	0	0	0	0	0	10	0	5	10	10	0	5	0	0	0		1.8	0	0	0	5	5	0	0	0	0	0	0	5	0	0	5	0	15	0	0	0	10	0	0
2	0	0	0	15	0	10	0	0	0	0	10	0	0	0	15	5	0	5	5	0	5	0	0	0		2	0	0	0	5	10	0	0	0	0	0	5	0	0	0	10	0	10	0	10	0	0	0	0
2.2	0	5	0	0	0	0	0	5	0	0	5	5	0	0	0	0	5	0	0	5	0	0	15	0		2.2	0	0	0	0	5	0	0	0	0	0	0	0	0	0	0	5	0	5	10	0	0	0	0
2.4	0	0	0	15	0	0	0	0	0	0	0	0	0	5	5	0	0	0	0	0	5	0	0	0		2.4	0	0	0	20	0	0	0	0	0	0	10	0	0	0	0	0	10	0	10	5	5	0	0
2.6	0	0	0	5	10	5	0	0	0	0	0	0	0	5	5	0	15	0	0	0	10	0	0	0		2.6	0	0	0	10	0	0	0	0	0	0	5	0	10	0	0	0	10	0	0	0	10	0	0
2.8	0	0	0	10	0	5	0	0	5	0	0	10	0	5	5	0	15	0	5	5	15	0	0	0		2.8	0	0	0	5	10	0	0	0	5	5	0	0	0	10	0	0	15	0	0	5	0	0	0
3	0	0	0	0	0	0	5	0	0	0	0	0	0	10	10	0	5	0	0	0	15	0	0	0		3	0	0	0	0	5	0	0	0	0	0	0	0	5	5	0	0	10	0	10	5	0	0	0
3.2	0	0	0	0	0	0	0	0	0	0	5	0	0	5	0	0	15	0	0	0	5	0	0	0		3.2	0	5	0	5	5	0	0	0	0	0	0	0	5	5	0	0	0	5	0	0	5	0	0
3.4	0	0	0	5	0	0	0	0	0	0	5	0	0	0	10	0	20	0	0	0	15	0	5	0		3.4	0	0	0	5	0	0	0	0	0	0	0	10	10	5	0	0	5	0	0	0	10	0	0
3.6	0	0	0	10	5	0	0	0	0	0	0	5	0	0	15	0	10	0	5	0	15	10	20	0		3.6	0	5	0	0	5	0	0	0	0	0	0	0	5	5	0	5	0	0	0	0	0	0	0
3.8	0	0	0	5	10	0	0	0	0	0	0	0	5	10	5	0	5	5	5	0	5	0	5	0		3.8	0	0	0	0	0	0	0	0	5	0	10	0	0	0	0	0	0	5	5	0	5	0	0
4	0	0	0	0	10	0	0	0	0	0	0	0	10	0	0	0	15	0	0	0	0	0	20	0		4	0	0	0	0	5	0	0	0	5	0	0	0	5	10	5	0	20	5	0	0	15	0	0
4.2	0	0	0	5	5	5	0	0	0	0	0	5	0	0	0	0	10	0	5	5	0	0	0	0		4.2	0	0	0	0	5	0	0	0	5	5	5	5	0	0	10	5	10	5	0	0	15	0	0
4.4	0	0	0	0	5	5	0	0	0	0	10	0	0	5	0	0	5	10	5	5	10	0	0	0		4.4	0	0	0	0	0	0	0	0	0	0	10	0	0	5	0	0	0	5	5	0	20	0	0
4.6	5	0	0	10	5	0	0	0	0	0	0	5	0	0	0	0	10	5	0	0	20	5	0	0		4.6	0	0	0	15	0	0	0	0	5	0	0	0	0	5	0	0	10	0	5	5	10	0	0
4.8	0	0	0	0	0	0	0	0	5	0	0	10	5	5	5	0	20	5	0	0	15	0	0	0		4.8	0	0	0	15	0	0	0	0	5	0	5	0	0	5	0	5	15	15	0	0	5	0	0
5	0	0	0	15	10	0	0	0	0	0	0	0	0	5	15	0	20	10	0	0	0	0	0	0		5	0	0	0	10	0	0	0	0	0	0	0	10	10	5	10	0	0	0	0	0	0	0	0
5.2	0	5	0	0	0	0	0	0	0	0	5	0	5	5	5	0	5	5	0	0	5	0	0	0		5.2	0	0	0	5	0	0	0	0	5	0	10	0	10	5	0	0	20	0	0	0	15	0	0
5.4	5	0	0	5	5	10	0	0	0	0	5	0	0	5	10	0	15	5	0	0	20	0	0	0		5.4	0	0	0	5	0	0	0	0	0	0	0	0	0	0	0	0	5	0	0	0	20	0	0
5.6	0	5	0	5	5	10	0	0	0	0	0	0	0	15	0	0	15	0	0	0	10	0	0	0		5.6	0	0	0	0	0	0	5	0	0	0	10	5	0	5	0	5	10	5	5	0	15	0	0
5.8	0	0	0	0	0	0	0	5	5	0	0	0	0	15	0	0	20	0	0	10	5	0	0	0		5.8	0	0	0	10	0	0	5	0	0	0	5	5	0	5	5	0	15	0	0	0	10	0	0
6	0	0	0	10	0	5	0	0	0	0	5	5	5	5	0	0	15	10	0	0	15	0	0	0		6	0	0	0	0	0	5	0	10	0	0	5	5	5	0	5	0	5	5	5	5	5	0	0
[truncated: 4 more columns]

## Sheet: Figure 2e
Figure 2e	0.6 g stim
time	Contra																										Ipsi
-3	0	0	0	0	0	0	0	0	5	0	5	0	5	0	5	0	5	0	0	5	0	0	0	0		-3	10	0	0	0	0	0	0	5	0	0	0	0	5	10	0	0	0	0	0	0	0	0	0
-2.8	0	0	0	10	0	5	0	0	0	0	0	0	0	10	10	0	5	0	0	0	0	0	0	0		-2.8	0	0	0	5	5	0	0	0	0	0	5	0	5	10	5	0	10	0	0	10	0	0	0
-2.6	0	0	5	0	10	0	0	0	5	0	0	5	0	0	0	0	0	5	0	0	10	5	0	5		-2.6	0	0	0	10	0	0	0	0	0	0	0	0	5	0	0	0	10	0	0	0	15	0	0
-2.4	5	0	0	10	0	0	0	0	0	0	0	0	5	0	0	0	0	0	0	0	5	0	0	0		-2.4	10	0	0	10	5	0	0	0	0	0	5	0	5	5	0	0	10	0	0	0	5	0	0
-2.2	0	0	0	5	0	5	0	0	5	0	5	10	5	0	0	0	5	0	0	0	0	0	0	0		-2.2	5	0	0	0	0	10	0	0	0	0	0	5	0	5	0	0	5	0	0	0	0	0	0
-2	0	0	0	5	0	5	0	0	0	5	5	0	0	15	0	0	5	0	0	0	0	0	0	0		-2	0	0	0	0	5	0	0	0	5	0	0	5	0	10	0	0	10	0	5	0	10	0	0
-1.8	0	0	0	5	5	5	0	0	10	0	0	10	0	5	0	0	5	0	0	5	0	0	0	0		-1.8	0	0	0	0	0	0	0	0	0	0	5	5	0	5	0	0	5	0	0	0	5	0	0
-1.6	5	0	0	0	0	15	0	0	0	0	5	0	5	0	5	0	10	0	5	5	10	0	0	0		-1.6	0	0	0	0	0	0	0	0	0	0	0	0	0	0	5	0	10	0	0	0	5	0	0
-1.4	0	0	0	0	5	5	0	0	0	0	5	0	5	0	0	0	25	0	0	0	0	0	0	0		-1.4	5	0	0	5	0	0	0	0	0	0	0	5	0	0	0	0	5	0	0	0	5	0	0
-1.2	0	0	0	0	0	5	0	0	0	0	0	0	0	0	0	0	0	0	5	5	15	0	0	0		-1.2	5	10	0	10	0	10	0	0	0	0	5	5	0	0	0	0	0	0	0	0	5	0	0
-1	0	0	0	5	0	0	0	0	5	0	0	10	0	5	0	0	5	0	0	0	10	0	0	0		-1	0	15	0	10	0	0	0	0	5	0	0	5	5	0	0	0	0	0	0	0	5	0	0
-0.8	0	0	0	0	0	0	0	0	10	0	0	0	5	5	0	0	0	0	5	0	10	0	0	0		-0.8	0	0	0	15	10	0	0	0	0	0	0	0	0	0	0	0	0	10	5	0	5	0	0
-0.6	0	0	0	0	0	0	0	0	0	0	0	0	5	0	0	0	5	5	0	0	10	0	0	0		-0.6	0	0	0	0	10	0	0	0	0	0	0	10	5	0	0	0	5	0	0	0	5	0	0
-0.4	0	5	0	0	5	0	0	0	0	0	0	0	0	0	0	0	15	5	0	0	5	0	0	0		-0.4	10	0	0	0	10	15	0	0	0	0	0	0	0	0	0	0	10	0	0	5	10	0	0
-0.2	5	0	0	10	0	0	0	5	0	0	5	0	5	5	5	0	10	0	0	0	15	0	0	0		-0.2	15	0	0	10	0	0	0	0	0	5	5	0	5	0	0	0	0	0	0	0	5	0	0
0	20	10	20	35	20	25	10	30	5	0	20	5	10	5	25	30	15	35	10	55	20	10	20	15		0	15	0	10	10	0	5	0	15	0	0	10	0	0	0	5	15	5	10	0	10	0	15	5
0.2	10	0	5	20	10	0	5	25	0	0	10	15	5	0	5	25	20	20	25	75	5	0	5	15		0.2	0	0	0	15	5	5	0	15	0	0	0	15	0	5	0	0	10	0	0	10	0	15	0
0.4	0	5	10	15	10	20	0	0	5	0	10	25	5	0	5	5	10	5	10	45	20	15	0	10		0.4	15	0	0	20	5	0	0	0	0	5	5	5	0	10	5	0	0	0	5	0	0	5	0
0.6	0	0	0	15	10	0	0	5	0	5	5	20	0	0	0	15	35	5	5	35	5	10	5	0		0.6	10	0	0	5	0	5	0	0	0	0	0	15	0	5	0	0	5	5	15	0	5	0	0
0.8	15	0	0	25	5	5	0	0	0	5	10	10	0	0	0	0	5	5	10	40	0	5	0	0		0.8	0	0	5	0	5	0	0	0	0	0	5	5	0	0	0	0	0	0	0	0	0	0	0
1	5	5	0	40	0	0	0	0	0	0	15	5	10	10	5	15	15	0	5	15	0	5	0	0		1	5	0	0	15	0	10	0	0	0	0	0	0	0	0	0	0	0	0	0	0	5	5	0
1.2	0	10	0	0	0	0	0	0	0	0	15	0	5	5	5	20	0	0	10	15	5	0	0	0		1.2	0	0	0	15	0	10	0	0	15	0	5	5	0	5	10	0	0	0	0	0	0	0	0
1.4	0	0	0	20	0	0	0	0	0	0	5	5	0	15	0	10	10	0	25	5	5	0	0	0		1.4	0	0	0	15	0	0	0	0	0	0	0	0	0	10	0	0	0	5	0	5	5	0	0
1.6	0	5	0	15	0	0	0	0	0	0	10	0	5	10	10	0	10	15	5	35	10	0	0	0		1.6	0	0	0	5	0	0	0	0	0	0	5	5	5	5	5	0	10	5	10	5	35	0	0
1.8	0	0	0	0	0	0	0	0	0	0	0	10	0	5	10	0	15	0	5	20	10	0	0	0		1.8	0	0	5	0	0	5	0	0	0	0	0	0	0	5	5	0	0	0	5	0	20	0	0
2	0	0	0	5	0	0	0	0	0	0	5	0	0	15	5	5	0	5	5	5	15	0	0	0		2	0	0	0	0	0	10	0	0	0	0	0	10	10	5	0	0	5	0	0	5	10	0	0
2.2	0	0	0	10	0	0	0	0	10	0	0	0	0	5	10	0	10	20	5	20	5	0	0	0		2.2	0	0	0	5	5	5	0	0	0	0	0	5	5	5	0	0	5	0	0	0	0	0	0
2.4	10	5	0	15	5	0	0	0	5	0	0	10	10	10	0	0	5	0	5	0	5	0	0	0		2.4	0	0	0	0	0	0	0	0	0	0	0	0	0	10	0	0	10	0	0	10	15	0	0
2.6	0	0	0	15	5	0	0	0	10	0	5	0	0	25	10	0	5	0	10	0	5	0	0	0		2.6	0	0	0	0	0	0	0	0	0	0	10	0	0	0	0	0	10	0	0	0	10	0	0
2.8	0	0	0	10	15	0	0	0	0	0	0	10	5	5	0	0	0	0	15	0	10	0	0	0		2.8	0	0	0	15	0	0	0	0	0	0	5	0	10	5	0	0	15	0	5	0	10	0	0
3	0	0	0	0	5	0	0	0	0	0	10	5	0	20	0	0	10	0	5	5	10	0	0	0		3	0	0	0	0	0	0	0	0	0	0	10	5	5	5	0	0	5	0	5	0	20	0	0
3.2	0	5	0	10	5	5	0	5	0	0	0	0	15	10	5	0	5	0	15	5	20	0	0	0		3.2	0	0	0	10	0	5	0	0	5	0	0	0	0	0	0	0	10	0	0	0	10	0	0
3.4	0	0	0	0	0	5	0	0	0	0	5	5	10	0	0	15	5	0	0	0	10	0	0	5		3.4	0	0	0	5	0	0	0	0	0	0	10	10	0	5	0	0	10	0	0	0	5	0	0
3.6	0	0	0	5	0	0	0	0	0	5	0	0	0	10	0	5	5	0	0	0	10	0	0	0		3.6	0	0	0	15	0	0	0	0	0	0	5	5	0	5	5	0	0	0	5	0	5	0	25
3.8	0	0	0	5	0	5	0	5	0	0	0	5	5	5	0	5	10	0	0	0	30	0	0	0		3.8	0	0	0	0	0	0	0	0	0	0	0	0	5	0	0	0	5	0	5	0	0	5	10
4	0	0	0	0	0	0	0	0	0	0	5	0	0	0	0	0	10	5	10	0	20	0	0	0		4	0	0	0	5	0	0	0	0	5	0	0	0	5	10	5	0	15	0	0	0	0	5	10
4.2	0	0	0	5	0	0	0	5	5	0	10	0	0	0	5	0	5	0	0	0	20	0	0	0		4.2	0	0	0	0	0	0	0	0	0	0	0	5	0	0	0	0	5	0	5	0	5	0	10
4.4	0	0	0	0	0	0	0	0	0	5	5	5	5	5	5	0	15	5	0	0	15	0	0	0		4.4	0	0	0	0	0	0	0	0	0	0	5	0	0	0	0	0	10	0	0	0	5	0	0
4.6	0	0	0	10	0	0	0	0	0	0	0	5	5	5	0	0	5	0	0	0	20	0	0	0		4.6	0	0	0	5	0	5	0	0	0	0	5	0	5	0	0	0	20	0	0	0	0	0	0
4.8	0	0	0	5	5	0	0	0	0	0	10	15	5	5	0	0	5	5	0	0	10	0	0	0		4.8	0	0	0	0	0	0	0	0	0	0	0	0	10	0	0	0	5	0	0	0	5	0	0
5	0	0	0	0	0	0	0	5	0	0	5	5	5	0	5	0	5	5	0	0	20	0	0	0		5	0	0	0	0	0	0	0	0	0	0	5	5	0	0	5	0	15	0	0	0	0	5	0
5.2	0	0	0	0	0	0	0	0	0	0	10	10	5	10	0	0	10	0	0	0	5	0	0	0		5.2	0	0	0	0	5	0	5	0	0	0	5	5	0	5	0	0	0	5	0	0	20	0	0
5.4	0	5	0	5	5	0	0	0	0	0	5	10	5	10	5	0	15	0	0	0	10	0	0	0		5.4	0	0	0	20	0	0	0	0	0	0	5	0	5	0	5	0	10	5	0	0	5	5	0
5.6	0	0	0	0	0	0	0	0	0	0	0	0	0	5	0	5	0	0	5	0	20	0	0	0		5.6	0	5	0	15	0	0	0	0	0	0	5	5	5	0	0	0	30	0	0	0	0	0	0
5.8	0	10	0	5	0	5	0	0	0	0	10	5	5	10	0	0	5	10	0	0	30	0	0	0		5.8	0	0	0	0	0	0	0	5	0	0	5	0	5	0	0	0	25	0	5	0	0	0	0
6	0	0	0	0	5	5	0	0	5	0	0	0	5	5	0	0	10	5	0	0	20	0	0	0		6	0	0	0	5	0	0	0	0	0	0	0	5	0	0	5	5	10	0	5	0	0	0	0
[truncated: 4 more columns]

## Sheet: Figure 2f
Figure 2f	Wishker stim
time	Contra																										Ipsi
-3	0	0	0	0	5	0	0	0	0	0	0	0	5	0	5	20	5	5	0	0	15	0	0	0		-3	0	0	0	5	0	0	0	0	0	0	10	0	0	5	0	0	10	5	0	0	5	0	0
-2.8	0	0	0	0	0	0	0	0	0	0	0	15	0	0	0	5	0	0	0	0	15	0	0	0		-2.8	0	0	0	0	0	0	0	0	5	0	0	0	5	0	0	5	10	0	0	0	10	5	0
-2.6	0	0	0	20	5	5	0	0	5	0	0	0	5	0	0	5	5	0	0	0	10	0	0	0		-2.6	0	0	0	5	0	5	5	0	0	0	0	0	5	5	0	5	10	0	0	0	15	10	0
-2.4	0	0	0	5	10	0	0	0	0	0	0	0	5	0	0	0	10	5	0	0	10	0	0	0		-2.4	10	5	5	5	5	0	0	0	0	0	5	0	0	5	5	0	5	0	0	0	5	5	0
-2.2	0	0	0	5	10	0	0	0	0	0	5	5	5	5	0	0	5	0	0	0	5	0	0	0		-2.2	5	10	5	35	0	0	0	0	0	0	5	5	0	0	0	0	5	0	0	0	0	5	0
-2	0	0	0	10	5	5	0	0	0	0	0	0	0	10	0	0	15	0	0	0	5	0	0	0		-2	0	5	0	5	0	0	5	0	0	0	0	0	10	0	0	0	10	0	0	0	10	0	0
-1.8	0	0	0	15	5	0	0	0	0	0	5	0	0	0	0	5	15	5	0	0	5	0	0	0		-1.8	0	0	0	0	0	0	5	0	0	0	0	0	5	0	5	0	0	0	0	0	10	0	0
-1.6	0	0	0	10	5	0	0	0	0	0	0	0	5	5	0	0	5	5	0	0	10	0	0	0		-1.6	0	0	0	35	0	0	0	0	0	0	0	0	0	0	5	0	5	0	0	0	15	5	0
-1.4	0	5	0	5	0	0	0	0	5	0	0	0	5	0	0	5	0	0	0	0	10	0	0	0		-1.4	5	5	0	10	0	0	5	0	0	0	0	5	5	0	5	0	0	0	0	0	5	0	0
-1.2	0	0	0	0	0	0	0	0	0	0	5	0	0	5	5	0	5	5	0	0	20	0	0	0		-1.2	0	0	0	20	5	0	0	0	0	0	15	5	0	0	0	0	5	0	0	0	10	0	0
-1	0	0	0	0	0	0	0	0	0	0	10	5	10	5	0	0	0	5	0	0	25	15	25	0		-1	0	0	0	5	0	0	0	0	0	0	10	5	5	5	0	0	0	0	0	0	0	0	0
-0.8	0	0	0	0	0	0	0	0	0	0	0	10	10	0	0	0	5	0	0	0	45	20	5	0		-0.8	0	0	0	20	0	0	0	0	5	0	0	0	5	0	0	0	0	0	0	0	0	0	0
-0.6	0	0	0	0	0	0	0	0	0	0	5	5	0	0	0	0	0	0	0	0	40	5	5	0		-0.6	0	0	0	5	0	0	0	0	0	0	0	5	5	5	0	0	20	5	0	0	10	0	0
-0.4	0	0	0	5	0	0	0	0	0	5	5	5	5	5	0	0	0	5	0	0	20	5	0	0		-0.4	0	0	0	5	0	0	0	0	0	0	5	5	5	0	5	0	0	0	0	0	5	0	0
-0.2	10	0	0	15	0	0	0	0	0	0	5	0	0	5	5	0	0	0	0	0	10	0	0	10		-0.2	0	0	5	5	0	0	0	0	0	0	0	0	0	0	0	0	5	0	0	0	15	5	0
0	5	10	10	50	40	30	30	45	0	0	20	0	0	0	40	15	40	40	20	35	15	0	0	15		0	15	5	5	25	15	10	10	10	0	0	0	5	0	0	10	0	25	0	5	0	10	10	0
0.2	0	0	0	45	40	30	15	0	0	0	25	10	10	5	10	0	55	25	10	0	15	5	0	20		0.2	5	0	0	10	5	10	0	10	0	0	0	5	0	0	10	0	5	0	15	5	0	5	0
0.4	0	0	0	10	20	20	10	5	0	0	0	0	10	0	0	0	55	10	15	5	20	0	0	15		0.4	0	0	0	10	5	0	0	5	0	0	0	0	0	0	5	0	0	0	5	5	10	0	0
0.6	0	0	0	35	15	5	10	0	0	0	5	0	5	0	15	0	20	10	0	0	10	0	0	30		0.6	0	0	0	30	5	5	0	0	0	0	0	0	0	0	10	0	0	0	0	0	10	0	0
0.8	5	5	0	15	5	0	0	0	5	0	5	5	10	15	0	0	15	0	0	10	5	5	0	5		0.8	0	0	0	0	0	0	0	0	0	0	0	10	0	0	10	0	5	0	5	0	5	0	0
1	0	5	0	15	15	10	0	0	0	0	0	0	15	10	10	0	5	0	0	5	0	0	0	0		1	0	5	0	35	0	0	0	0	0	0	0	5	0	0	0	0	5	0	0	0	10	0	0
1.2	0	0	0	10	15	0	0	0	0	0	0	5	0	5	10	0	5	5	5	0	15	0	0	0		1.2	0	0	0	15	0	5	0	0	0	0	0	5	0	0	0	0	15	0	15	0	5	0	0
1.4	0	5	0	10	10	5	0	0	10	0	10	0	10	10	0	0	10	0	0	0	5	0	0	0		1.4	0	0	0	0	5	5	0	0	0	0	0	5	5	10	5	0	5	0	10	0	10	0	0
1.6	0	0	0	5	20	0	0	0	5	0	0	0	5	5	5	0	15	0	0	5	5	0	0	0		1.6	0	0	0	10	0	5	0	5	0	5	5	0	0	0	0	0	5	0	5	0	15	0	0
1.8	0	0	0	5	10	5	0	0	0	0	0	5	0	5	10	0	25	0	0	0	10	0	0	0		1.8	0	0	0	20	0	0	0	5	0	0	5	10	5	0	0	0	0	0	0	0	20	0	0
2	0	0	0	10	0	0	0	0	0	0	0	0	0	0	5	0	15	0	5	0	10	0	0	0		2	0	0	0	0	0	0	0	5	0	0	5	10	15	5	0	0	0	0	5	0	5	0	0
2.2	0	0	0	5	5	0	0	0	5	0	5	5	0	10	0	0	0	0	10	0	10	0	0	0		2.2	0	0	0	30	5	0	0	0	0	0	5	0	20	0	0	0	0	5	10	0	0	0	0
2.4	0	0	0	5	0	0	0	0	0	0	0	0	10	15	5	0	15	0	5	0	0	0	0	0		2.4	0	0	0	10	10	0	0	0	0	0	15	0	5	0	0	0	0	0	5	0	10	0	0
2.6	0	0	0	5	10	0	0	0	0	0	0	0	0	20	5	0	0	0	0	0	15	0	0	0		2.6	0	10	0	5	5	0	0	0	0	0	0	5	15	10	0	0	20	5	5	0	0	0	0
2.8	0	10	0	10	0	5	0	0	5	0	0	0	0	0	0	0	5	0	0	0	15	0	0	0		2.8	5	0	0	0	15	0	0	5	0	0	0	0	10	5	5	0	0	5	5	0	20	0	0
3	0	0	0	10	0	5	0	0	0	0	10	0	0	0	5	0	0	5	0	0	25	0	0	0		3	0	0	0	5	0	0	0	0	0	0	0	0	10	0	5	0	5	0	5	0	15	0	5
3.2	0	0	0	0	15	0	0	0	0	0	5	25	0	5	0	0	5	0	0	0	25	0	0	0		3.2	5	0	0	5	5	0	0	0	0	0	0	5	15	5	0	0	0	0	5	0	10	0	0
3.4	0	0	0	0	0	0	0	0	0	0	0	0	10	5	0	0	10	0	0	0	5	0	0	0		3.4	0	0	0	20	0	0	0	0	0	0	0	0	5	0	0	0	5	0	0	0	15	0	0
3.6	0	0	0	5	10	0	0	0	0	0	5	5	0	0	0	0	5	0	5	0	15	0	0	0		3.6	0	0	0	0	0	0	0	0	0	0	0	0	0	5	0	0	0	0	0	0	20	0	0
3.8	0	0	0	5	15	0	0	0	0	0	5	5	0	0	0	0	5	5	0	0	0	0	0	0		3.8	0	0	0	5	5	0	0	0	0	0	0	0	0	0	0	0	10	0	0	0	20	0	0
4	5	0	0	15	5	0	0	0	0	0	5	0	5	0	0	0	0	0	0	0	20	0	0	0		4	0	5	5	0	0	0	0	0	0	0	0	0	10	0	5	0	10	0	0	0	0	0	0
4.2	0	5	5	5	5	0	0	0	0	0	0	0	10	5	0	0	5	15	0	0	10	0	0	0		4.2	5	5	0	0	0	0	0	0	0	0	0	5	0	10	0	0	0	0	0	0	10	0	0
4.4	0	0	0	0	20	0	0	0	0	0	5	10	0	0	0	0	15	0	0	0	10	0	0	0		4.4	0	0	0	15	5	0	0	0	0	0	5	5	10	0	0	0	10	0	0	0	0	0	0
4.6	0	0	0	0	0	0	0	0	0	0	0	0	0	0	0	0	10	0	0	0	5	0	0	0		4.6	0	0	0	0	0	0	0	0	0	0	5	0	0	0	0	0	0	5	0	0	5	0	0
4.8	0	0	0	15	5	0	0	0	0	0	0	5	0	5	0	0	0	0	5	0	10	0	0	0		4.8	0	0	0	0	0	0	0	0	0	0	5	0	0	0	0	0	15	0	0	0	5	0	0
5	0	5	0	0	10	0	0	0	0	0	5	0	0	0	0	0	10	0	0	0	15	0	0	0		5	0	0	0	5	5	0	0	0	0	0	5	10	10	0	10	0	15	0	0	0	5	0	0
5.2	0	0	0	5	0	0	0	0	0	0	0	5	0	0	0	0	0	0	5	0	25	0	0	0		5.2	0	0	0	0	0	0	0	0	0	0	0	0	0	0	0	0	10	0	0	0	5	0	0
5.4	0	0	0	0	5	0	0	0	0	0	0	0	5	0	0	0	10	0	0	0	20	0	0	0		5.4	0	0	0	0	5	5	0	0	0	0	0	0	5	0	0	0	0	0	0	0	0	0	0
5.6	0	0	0	15	5	0	0	0	0	0	0	0	0	5	0	0	10	0	0	0	10	0	0	0		5.6	0	0	0	0	0	0	0	0	0	0	5	10	5	0	5	10	25	10	0	0	5	0	0
5.8	0	0	0	15	5	10	0	0	0	0	10	5	5	5	0	0	10	5	0	0	10	0	0	0		5.8	0	5	0	0	10	0	0	0	0	0	0	0	5	0	0	0	0	0	0	0	5	0	0
6	0	0	0	5	5	0	0	0	0	0	0	5	0	0	0	0	0	0	0	0	0	0	0	0		6	0	5	5	0	0	0	0	0	5	0	0	5	10	0	0	0	10	0	0	0	0	0	0
[truncated: 4 more columns]

## Sheet: Figure 2g
	Figure 2g
	Response to stimulation (diffrence between pre and post stimulation)
Contra	0.16 g	0.6 g	Whisker stroking
1	4.5	4	1						Two way repeated measurement ANOVA
2	1.5	3.5	2
3	1.5	3	1							F (DFn, DFd)	P value
4	11.5	15	13						Interaction	F (2, 46) = 0.1792	P=0.8365
5	5.5	3.5	14.5						Stimulation	F (2, 46) = 1.032	P=0.3643
6	4.5	0.5	9.5						Laterality	F (1, 23) = 25.64	P<0.0001
7	3.5	1.5	6.5
8	14	6	5
9	0	-1.5	1
10	0	0.5	0
11	2	7.5	5
12	-3	7	0.5
13	1.5	1.5	3.5
14	-3	2	3
15	4	4.5	9
16	1	12	-2.5
17	4	7.5	18
18	4.5	8	6.5
19	8	10	5
20	17	32	6
21	3	4	-0.5
22	5.5	4	1
23	7	3	0
24	11.5	3.5	8.5
25
26
27
28
Mean	4.5625	5.9375	4.85417
SEM	1.01364	1.37436	1.05358
Ipsi	0.16 g	0.6 g	Whisker stroking
1	0.5	1	0
2	0.5	-1	-1.5
3	1	2	-0.5
4	4.5	6	3.5
5	-1.5	0	2.5
6	3	2	3.5
7	0	0	-1
8	3.5	2.5	3.5
9	0	1	-0.5
10	0.5	0.5	0.5
11	-0.5	1	-2.5
12	1.5	2.5	3
13	-1.5	-1.5	-2
14	-0.5	0	-0.5
15	-2.5	2	3
16	1.5	1.5	-1
17	-3.5	-3.5	0.5
18	-0.5	2.5	-0.5
19	-1.5	3	6
20	2.5	2	1
21	3	2	1
22	2	4	-1.5
23	1	0.5	0
24	4.5	3.5	3
25
26
27
28
Mean	0.729167	1.39583	0.8125
SEM	0.428787	0.395833	0.447226

## Sheet: Figure 2i
Figure 2i
Response diffrence with or without following movements
Contra	Low	High		Paired t test
1	1.48265	5.33149		t, df	t=3.687, df=20
2	3.27749	6.06335
3	1.69897	2.97716
4	6.23952	14.9471
5	7.9987	11.9014
6	12.2931	21.396
7	6.75452	18.0417
8	6.39654	22.8927
9	3.28278	1.90269
10	0	0.62899
11	1.08124	8.56724
12	-0.360271	7.36714
13	0.50371	-0.200499
14	2.13842	4.20214
15	3.5488	2.23303
16	0.813107	2.22259
17	19.9548	28.1472
18	18.9678	21.7358
19	22.2432	25.4323
20	23.6921	17.7984
21	5.34964	9.19196
22
23
24
25
26
27
28
Mean	7.01699	11.0848
SEM	1.68694	1.975

## Sheet: Figure 2j
Figure 2j
Response diffrence with or without following movements
Ipsi	Low	High
1	0.851198	6.28976			Paired t test
2	2.50868	2.57033			t, df	t=0.7287, df=20
3	1.10352	1.84754
4	-0.50649	6.03182
5	1.34233	3.4344
6	5.57003	1.04405
7	0	1.597
8	6.52434	3.91285
9	-0.616225	-0.684335
10	0	0.757662
11	0.729669	-0.669061
12	2.07849	2.38767
13	0.0125811	-2.33656
14	1.63746	2.28618
15	0.345282	6.73906
16	0.653659	0
17	7.64431	19.415
18	3.86926	2.41346
19	4.52509	2.11299
20	3.50815	0.850498
21	6.19699	1.43162
22
23
24
25
26
27
28
Mean	2.28468	2.92533
SEM	0.550593	0.963993

## Sheet: Figure 3s
	Figure 3s
	Cm
	L2 pyramidal	L3-5 pyramidal	L1 INs	Fast spiking					One-way ANOVA	F (DFn, DFd)	P value
1	78	121	46	32					Treatment (between columns)	F (3, 54) = 44.46	P<0.0001
2	102	112	38	36
3	115	198	43	32
4	102	80	44	28
5	94	170	34	25
6	112	82	28	42
7	105	73	39	44
8	84	106	45	30
9	94	86	51	28
10	104	123	35	29
11	110	103	30	26
12	133	70	40	20
13	75	113	42
14	74	81
15	84	103
16		82
17		65
18		98
19
20
21
22
23
24
25
26
27
28
Mean	97.7333	103.667	39.6154	31
SEM	4.30887	8.09704	1.82412	1.9886

## Sheet: Figure 3t
	Figure 3t
	EPSC
									ANOVA table	F (DFn, DFd)	P value
	L2 pyramidal	L3-5 pyramidal	L1 INs	Fast spiking					Treatment (between columns)	F (3, 54) = 13.30	P<0.0001
1	34.4044	5.74154	92.9305	100.51
2	8.63424	22.5457	5.55331	35.919
3	22.6151	24.9835	85.5387	199.012
4	53.4582	7.60801	119.916	51.4171
5	89.0336	55.5949	18.578	189.423
6	67.3976	33.4737	14.0249	288.01
7	7.49588	6.09406	12.3965	158.557
8	41.9286	140.796	87.1879	33.7493
9	15.1138	64.5545	36.5834	85.3753
10	23.7258	9.02842	17.136	161.234
11	25.1164	5.14149	8.97636	124.001
12	89.0703	17.6883	87.5583	255.458
13	14.545	9.86597	56.1987
14	16.8063	8.80589
15	5.28512	77.5397
16		114.789
17		5.01216
18		23.8273
19
20
21
22
23
24
25
26
27
28
Mean	34.3087	35.1717	49.4291	140.222
SEM	7.28089	9.49254	11.162	24.1092

[truncated: 58 more sheets: Figure 3u, Figure 3v, Figure 4c, Figure 4d, Figure 4g, Figure 4h, Figrue 4i, Figure 4j, Figure 4m, Figure 4n, Figure 4p, Figure 4q, Figure 5b, Figure 5c, Figure 5d, Figure 5h, Figure 5l, Figure 5m, Figure 5n, Figure 5o 1g …]
